# Supplementary material for: Combined Proxies for Heart Rate Variability as a Global Tool to Assess and Monitor Autonomic Dysregulation in Fibromyalgia and Disease-Related Impairments
Source: Sensors (Basel). 2025 Apr 21;25(8):2618. doi: 10.3390/s25082618 (PMC12031131; doi:10.3390/s25082618)
Supplement: Supplementary file 1 [file sensors-25-02618-s001.zip]

Archive with 1 entries (1 files):
- sensors-3553002-supplementary.pdf
